# Supplementary material for: Cross-Sectional Mediation Analysis: How Registered Nurses’ Knowledge, Attitude, and Practice Influence Adherence to Pressure Injury Prevention
Source: Healthcare (Basel). 2026 Jun 18;14(12):1760. doi: 10.3390/healthcare14121760 (PMC13299708; doi:10.3390/healthcare14121760)
Supplement: Supplementary file 1 [file healthcare-14-01760-s001.zip]

Archive with 1 entries (1 files):
- healthcare-4375097-supplementary.pdf
